# Supplementary material for: Semantic annotation of morphological descriptions: an overall strategy
Source: BMC Bioinformatics. 2010 May 25;11:278. doi: 10.1186/1471-2105-11-278 (PMC2887808; doi:10.1186/1471-2105-11-278)
Supplement: Additional file 1 — domainConceptsExtractedFromPartVTreatise. Contains concepts automatically extracted from Part V of the Treatise on Invertebrate Paleontology. [file 1471-2105-11-278-S1.CSV]

word
costae
multicellular
paraphyses
lobed
littlelobed
hairlike
glandular
isodiametric
hastula
adaxial
abaxial
obtuse
welldeveloped
acuminate
crescentshaped
silkypubescent
petiole
glabrous
flap
acuminatetriangular
cylindric
semicylindric
excrescence
stigmatic
diam
crenate
crenations
undulate
appendages
dentate
incurved
deciduous
branchlets
resinous
pubescent
subevergreen
pilose
glanddotted
dioecious
dm
scaly
muchbranched
rhizomatous
suckering
hardpan
appressedpubescent
glabrate
singletrunked
redbrown
purplish
taprooted
decumbent
stolons
exfoliating
multitrunked
multistemmed
villous
midvein
prickles
lacunae
aerenchyma
aerenchymous
offcenter
midrib
croziers
mucilaginous
albumen
ruminate
staminate
infructescences
ovoid
pendulous
globose
bracts
conelike
ellipsoid
spathe
elongate
shortcylindric
imbricate
ovoidellipsoid
strobiloid
conic
spiny
rustcolored
purplegreen
woody
subtended
racemose
connate
tomentose
pedunculate
involucre
ellipsoidcylindric
whitepubescent
foliaceous
oblongovate
costules
rachis
stalks
rhizomes
turions
trichomes
drupe
drupes
cupule
glaucous
orbicular
singlerimmed
tepals
bluish
beakless
pedicel
bracteoles
beak
doublerimmed
sphericovoid
elliptic
oblongelliptic
sepals
vascular
oblanceolate
calyx
cupshaped
apical
beaked
purpleor
stylar
exserted
receptacle
perianth
bowlshaped
toughening
indument
rachises
lanceolate
sessile
unicellular
needlelike
stellate
septate
shortstalked
ovate
deltate
orangish
filiform
crimped
unbranched
sporangia
whitish
hemispheric
petioles
sori
uniseriate
ovatelanceolate
pinnae
adpressed
nonglandular
bulbous
dudleyi
celled
proximally
linearlanceolate
sporangiasters
glandtipped
deciduously
threadlike
basal
microscales
unspecialized
peltate
filamentous
clubshaped
axils
pith
diaphragmed
peduncle
peduncles
dimorphic
axillary
clavate
recurved
bracteolate
elongating
fertilization
puberulous
spiraling
appressed
hispid
fruiting
abscissing
appressedhispid
adnate
subtending
anthesis
pseudowhorls
ridged
submersed
emersed
bracteate
spreadinghispid
terete
shootlike
striate
proximal
cauline
downy
paletomentous
rugulose
cymes
monomorphic
recurving
glomerules
inflorescence
longpilose
distalmost
distal
setose
apically
spiculelike
surpassing
samaras
broadest
obovate
ciliate
cilia
tinged
yellowcream
orbiculate
graytan
membranaceous
yellowbrown
samara
indehiscent
basally
spindleshaped
rustytomentose
shortciliate
suborbiculate
pubescence
grayish
synangia
dehiscing
eusporangia
homosporous
loculicidally
areoles
veinlets
costal
ladderlike
angled
hydathodes
rhomboid
grooveless
androphore
obpyramidal
obconic
claviform
staminal
obcylindric
clubshapedcampanulate
yellowwhite
stalk
intravaginal
squamules
orangebrown
equisetumlike
monoecious
anthers
locular
anther
loculed
dorsifixed
longitudinal
basifixed
hirsute
appendage
introrse
apiculate
sporangiate
dehiscent
extrorse
flaps
mucronate
equaling
dehiscence
thecae
medial
latrorse
stamen
extrorsely
corolla
locules
pistillate
fusiform
valved
locule
latrorsely
yellowred
circumscissile
pinkish
subulatetipped
longapiculate
adhering
introrsely
sagittate
oblonglinear
porelike
connivent
basipetally
median
cinereum
lingulate
petal
wellexserted
dorsafixed
linearoblong
bract
blackish
longexserted
spheric
outermost
midstripe
reflexed
scarious
subapical
petaloid
lancesubulate
subulate
mucro
erose
sepaloid
tepal
stipe
awned
whorl
ovary
papillose
acutish
lanceolatesubulate
lanceolateovate
lanceovate
bractlike
spatulate
caducous
orangeyellow
cuspidate
erosetipped
pinkpurple
stamens
blotch
achene
subentire
ligulate
purpleblotched
bristlepointed
acuteacuminate
redmaroon
unpigmented
acuminatesubulate
staminodes
pelluciddotted
linearspatulate
litsea
tannish
accrescent
ciliolate
hypogynous
fimbriate
ovateelliptic
browntipped
redglandular
setaceus
hoodlike
orbiculateobovate
crenulate
membranous
ovateoblong
redpurple
surrounds
longacuminate
hypanthium
conchiform
emarginate
obovatelanceolate
paler
succulent
ovaries
pinktinged
redtinted
saclike
utricle
pendent
utricles
pearshaped
papery
helical
mottled
anastomosingreticulate
wingless
obovoid
graybrown
infructescence
anastomosing
convex
converging
longpubescent
tuft
appressedpuberulent
obliqueobovate
purplebrown
puberulent
lanceobovoid
stipitateglandular
cobwebbytomentose
strigose
whitevillous
ribbed
oblongovoid
whitewoolly
appressedascending
falcate
shortpilose
ellipticoblong
glandularpuberulent
halfrhombic
varnished
ellipticlanceolate
obovateelliptic
whitepuberulous
appressedlongpubescent
culms
cespitose
cataphylls
inflorescences
node
weaky
nodes
culm
sheaths
floriferous
arcuatestoloniferous
graygreen
gametophytes
cordate
subterranean
photosynthetic
nonphotosynthetic
mycorrhizal
substrate
obcordate
branching
ribbonlike
gemmae
archegonia
antheridia
gametophyte
cloneforming
tuberlike
surficial
pincushionshaped
glandularfarinose
vegetative
ribbonshaped
genera
tubershaped
unisexual
reniform
gemmiferous
brownhairy
algalike
mosses
subgenus
carrotshaped
humus
pteridaceae
mycotrophic
asymmetric
capitate
meristem
paraphysate
buttonshaped
apices
notholaena
plication
induplicate
reduplicate
tentshaped
plications
caulescent
tufted
taproots
aquatic
wetland
nonstinging
scapose
shoots
epiphytic
robust
rosulate
matforming
tuberous
caudices
stoloniferous
procumbent
subshrubs
rhizome
taproot
shortcaulescent
subscapose
perennials
petiolate
bulblets
stemless
paludal
cormose
rosette
subterrestrial
cystoliths
aequinotialis
concretions
fronds
acidic
scandent
annuals
glandularpubescent
heliophytes
corm
perpusilla
longtrailing
glandulardotted
herbaceous
climbers
stooling
carbonate
muds
fasciculate
monotypic
matted
subglobose
semiacaulescent
stellatepubescent
floatingleaved
rightwardtwining
velutinous
vining
twining
stoutrhizomatous
latex
fascicled
sporangium
microgametophytes
megagametophytes
deliquescent
excurrent
sprouts
layering
landward
selfpruning
cinnamon
nodal
arborescent
lowbranching
pyramidal
timberline
spreadingascending
branchfree
sporophytes
aril
hilum
orangescarlet
laciniate
arils
septa
clathrate
exudates
prickle
interspersed
seeded
samaracetums
achenes
keeled
spines
stipitate
oblanceoloid
canescent
lenticular
shortstipitate
tuberculate
pebbled
teardropshaped
papilla
ovoidcylindric
longstipitate
gibbous
beaks
cuneateobovoid
papillate
tubercles
turgid
wooly
symmetric
drupelets
glandless
brownhispid
ovoidorbicular
shortsilky
ostiole
subsessile
muricate
asymmetricovate
webbed
pulpy
appressedsilky
ensheathed
striations
conspicously
obovoidcuneate
calyces
shorthairy
accescent
quadrangular
toothed
cuneate
scalelike
decussate
pitlike
fanshaped
flaccid
pseudowhorl
branchlet
bladelike
pinnate
comblike
villose
corky
frondlike
glabrescent
conebearing
furrowedcylindrical
oldgrowth
upcurved
cupressus
arrays
depauperate
macnabiana
strobili
rhombic
abscising
phyllotactic
lobe
strapshaped
funnelshaped
trullate
upperside
balsam
poplars
lanceoloid
moniliform
palmate
prevalently
stigmas
verticels
cylindrolanceoloid
viscid
panicles
contiguous
grayishscaly
thinleathery
reticulations
clones
bracteole
carpodia
ascendingarching
earlydeciduous
globular
cinnamonbrown
oblate
pistilhair
flexuous
internodes
internode
var
arachnoidpubescent
zigzagged
eglandularpuberulous
monochasia
prickes
arifolia
callifolia
eglandular
pistils
pistil
carpellate
starlike
loculate
syncarpous
boatshaped
ovule
andlocular
granular
fid
oblongtapered
parietal
flaskshaped
carpels
lineartapered
linearlanceoloid
ovules
manycarpellate
attenuate
shorttriangular
torus
placentas
turbinate
axile
concrescent
annulus
oblique
alnobetula
subg
alnus
reproductive
frond
generative
determinate
spathes
longdecumbent
shortdecumbent
palehairy
arachnoidvillous
dichotomous
lanceolateoblong
increments
denticulate
sitchense
shortlanceolate
currentyear
spore
caudexlike
tomentum
pseudomonopodial
welldifferentiated
redtomentose
scabridulous
clumped
semidecumbent
sporophylls
quadrate
intergrading
longrecurved
senescent
spirals
zigzag
sylleptic
decurrent
faxcicles
serrate
pinnatepinnatifid
truncate
pinnatifid
clefts
pentagonal
crispate
revolute
unlobed
arcuate
shortacuminate
awns
ternately
serrulate
foliolate
oblonglanceolate
pinna
ternate
variegate
spinose
planar
retuse
involute
ovatedeltate
lanceolateelliptic
orparted
awn
roundedobtuse
auriculate
roundedattenuate
subcordate
linearelliptic
sinuate
roundedacute
trophophore
hastate
lanceelliptic
subacute
lobulate
incised
crisped
dissected
deltateovate
orbiculatecordate
glaucescent
elongatedeltate
pedately
lineartriangular
longattenuate
reticulate
diverging
elongatepentagonal
pectinate
shortattenuate
spinosedentate
subtruncate
whitefarinose
costapalmate
dentatelobulate
rhombicovate
oblongobovate
decompound
bristletipped
viscidglandular
orfoliolate
apiculum
cartilaginous
linearoblanceolate
pseudopedate
cordatereniform
terminating
crenatedentate
spinescent
shortapiculate
wavy
lacunate
inequilateral
linearfiliform
subreniform
serrations
attentuate
roundacute
bicolored
dflush
rayed
cruciform
semisucculent
denticles
obtuserounded
farinose
sinuately
caudate
roundedacuminate
sublobate
orbiculatereniform
forking
trowelshaped
oddpinnate
subrotund
serratedentate
translucentdotted
pinnatisect
undulatecrisped
attenuaterounded
helix
ovatetriangular
crenatetoothed
antrorse
mucronatetipped
roundapiculate
phyllodial
gladiatelinear
fewlobed
stiffpapery
obovateorbiculate
archingascending
flecks
coplanar
shallowlobed
papillatesomewhat
spinetipped
squarish
cartilaginously
elongatetriangular
deltatelanceolate
subhastate
spinosetoothed
linearattenuate
juveniles
jointed
bristly
lanceoblong
obovateoblong
linearsubulate
sagittatecordate
elongatelinear
upswept
obtrullate
confluent
triangularlobed
spadix
scalyglandular
reniformorbiculate
pruinose
shortacute
roundovate
whiteflowered
oblongoblanceolate
oblongdeltate
repand
deltatepentagonal
peltandra
obtriangular
hyaline
concolorous
aschenborniana
triangularcordate
arachnoid
grayand
intercellular
incrassate
rhombicspatulate
ovateor
roundlobed
setaceous
pandurate
lineargladiate
triangularoblong
pore
rhombicobovate
serratedenticulate
creamcolored
perforate
attenuately
roundeddeltate
cretica
rhomicovate
antrorseacuminate
roundedpentagonal
apiculation
roundmucronate
ovatetrowelshaped
whiteto
amplexicaulous
laticifers
purpletinged
digits
suborbiculaterhombic
felty
planoconvex
whitemottled
triangularpentagonal
cartilaginousthickened
ordissected
obtuseangled
trichomanes
whitetomentose
strawberrycolored
distichous
ellipticlinear
pilea
multicelled
squarrose
ovateobovate
cordateorbiculate
panduriform
reflexing
obdeltoid
inodora
acutemucronate
mottling
laminar
subpalmately
crenae
eglandularvelutinous
subtriangular
inrolled
spinulosedentate
orpinnately
appressedscaly
chalklike
depressedobovate
convexcupped
overtopping
liriodendron
dentateserrate
obovatespatulate
crenateserrate
pteris
serratetoothed
virginica
fiddleshaped
lowermost
filiformattenuate
crispedundulate
longtapered
epidermal
concaveconvex
broadelliptic
digitate
maroontinged
sulcate
petiolulate
subappressed
spinoselobed
thickish
mucronatetoothed
roxburgh
ovatesagittate
ascendingspreading
ovateorbiculate
narrowlanceolate
subsucculent
membranaceum
cordatesagittate
cultivars
redtinged
fistlike
roundobtuse
lobate
sagittifolia
spinulose
ushaped
midleaf
polymorphic
brownsetose
xeric
triangularacuminate
diverge
longcaudate
thickleathery
ellipticoblanceolate
greenandwhite
pilosulose
cabomba
subterete
orternately
dentatelobed
ovatecordate
lacunar
pedate
sucker
ciliatescabrous
anthocyanic
aquatica
fainter
lancelinear
crenatelobulate
dentatecrenate
untoothed
ensiform
mucronately
triangularsagittate
subpalmate
unicolored
cordulate
dissecta
eliphantina
ellipticovate
mucronatedentate
scabrid
cuneiform
sublobes
subplanar
ovatereniform
angularcordate
shortdecurrent
awnedtoothed
forwardcurving
greener
semierect
spinoseacute
undulately
caudateacuminate
linnaeus
cordateclasping
cordatetruncate
oblongoval
perfoliate
shortto
cuneateattenuate
bifid
shortserrate
roundedapiculate
driptip
attenuatedecurrent
bladeless
deltateoblong
awllike
trichotomously
sharptipped
radiately
glandularserrate
umbo
stoutbased
umbilicate
lowpyramidal
subcentral
apiculus
acuminately
umbos
broadbased
curvedtipped
depressedpyramidal
downcurved
lowtriangular
excurved
shortincurved
buttress
exudate
depressedtriangular
pryamidal
lowconic
leaflike
veinless
subopposite
proliferous
fusiformthickened
proliferations
tuber
contractile
cortex
perforating
bulblike
rhizophore
taxa
plantlets
nodules
diaphrammed
lanate
proliferating
rootstock
internodal
spongyseptate
fusiformtuberous
caudex
fibrousthickened
corallike
habitats
brownishtomentose
taxodium
nitrogenfixing
lacuna
stipules
convolute
stipule
ligule
longciliate
stipular
lardizabala
grandiflora
annular
sadleriana
ochreate
quercus
linearsetaceous
brownsilky
adnation
goldensilky
perforation
exocarp
indusia
inframarginal
roundreniform
concealing
vaulted
sorus
indusium
nonfilamentous
erosedentate
dehisced
multiseriate
vestigial
dentateerose
entireciliate
dehisce
soral
membraneous
valvate
encircling
horseshoeshaped
stellatehairy
indusial
shortdentate
umbonate
conforming
lunate
eroseciliate
venation
weblike
palmatepinnate
complexreticulate
veinlet
areolate
palmatenetted
flabellate
pinnateor
scabrociliolate
margined
redfimbriolate
endocarp
germination
roughreticulate
excavate
racemes
chasmogamous
bisexual
drupelet
epipetalous
sigmoid
alternating
antipetalous
heliophilum
indentation
inflexed
nectariferous
bractlets
tubularincurved
hemiepiphytic
grasslike
chalky
heterosporous
manyranked
freefloating
rootstocks
rosettes
amphibious
oregana
multilayer
shrubby
acaulescent
freshor
pulvinate
subaquatic
leptosporangiate
palmlike
lowgrowing
semievergreen
substrates
fernlike
subsisting
megaspores
setulose
appressedgrayishscaly
manybranched
aquatics
densly
rhizoidbearing
redfringed
forested
festoons
clubto
microspores
mesic
saltwater
rootlets
longlanceolate
brickshaped
pustulate
bumpy
echinate
tinge
brownpurple
darklined
obliquetipped
anatropous
orthotropous
placenta
aborting
basalmarginal
bitegmic
amphitropous
carpel
megasporophylls
adaxialapical
biseriate
anatropoous
campylotropous
sporophyll
submarginal
staminode
petallike
antherodes
fingerlike
subterminal
cucullate
callose
peglike
flaplike
yoked
lanceovoid
thalia
ejecting
clematis
glandlike
aquilegia
labellum
antherbearing
hooded
brachiate
emeiform
uncrowded
darkcolored
indistinct
unappendaged
indurate
appendaged
hooklike
elongatefiliform
hornlike
najas
pollensacs
winglike
beaklike
rebranched
gracillima
knoblike
straplike
lianas
sharppointed
crenatedenticulate
glandularapiculate
acuteattenuate
softpointed
longacute
whiteopaque
incisions
tongueshaped
sabreor
papillae
obovatecircular
sabreshaped
compressedurceolate
funnelform
subequal
lavenderblue
sepal
decurved
perpendicular
widespreading
violetblue
insertion
sepaline
linearcurvate
whitehairy
eglandularpilose
chaffy
triangulardeltate
curvate
bluepurple
saccate
shortclawed
stipelike
attenuateovate
attenuatelanceolate
longfimbriate
glandularpuberulous
pseudotube
sculpturing
rosered
lacerofimbriate
lacerociliate
brownpilose
mealy
woollypubescent
subvalvate
yellower
greenyellow
concavecupped
browner
acuminatelanceolate
glandularpilosulose
blueviolet
shortreflexed
orangered
bluer
bellshaped
columbiana
roundedconic
redhairy
pendents
syrinx
valvately
shortconnate
reniformcordate
whiteclubshaped
bluetinged
ficaria
ellipticobovate
oblongspatulate
orangepuberulent
paletomentose
gynophore
keels
elliptictriangular
protuberant
roseviolet
abcissing
alpinum
creamyellow
forwardpointing
oblanceolatecuneate
calyptrate
lobeless
curvatekeeled
wingedkeeled
zebrina
roundedmucronate
appressedhirsute
tetragons
fimbriae
glandularand
exsert
petaline
pedicels
ovalorbiculate
brosimum
capping
rustyhairy
rosecolored
oblanceolatespatulate
cuneatespathiform
silkyto
ellipticrounded
singlestemmed
openspreading
checkered
moderatesized
multior
clonal
auricles
tubercules
epigynous
staminodial
antesepalous
pistillode
epitepalous
connectives
antepetalous
gynostemium
yelloworange
shortcolumnar
multiples
cleistogamous
yellowor
nonfunctional
whorled
meconella
flaglike
canbya
synandria
halfstamens
extruding
centrifugal
poricidal
detaching
antheroles
indurated
monadelphous
rugose
basiscopic
acroscopic
pedicellate
rachillae
urnshaped
axil
merous
diurnally
actinomorphic
triads
protogynous
zygomorphic
shortpedicellate
catkins
utricular
fewflowered
multiflowered
windpollinated
shortpedunculate
suberect
selffertilizing
lemony
outcrossing
odorless
cyme
pistillodes
intermixed
agamous
coalescent
longpedicellate
urnto
spadices
rosescented
secund
fendleri
tepaloid
debile
sympodial
imperfectasexual
canary
gynoecia
florets
nymphaea
transitionalbisexual
trifoliata
syconium
umbellike
strawberry
rudiments
distil
asexual
synandrium
campanulate
greentipped
panicle
pea
homogamous
sstaminate
malodorous
pediceled
repens
pedicellike
violetscented
sporophores
longstalked
sporophore
trophophores
sporangial
trophophyll
longor
simplex
botrychiums
rudiment
primordia
filiments
endosporic
archegonium
megaspore
steles
dorsiventral
dictyosteles
seriate
perigynous
cupulate
achlys
nonpeltate
stipes
undifferentiated
nandis
lutea
thalassia
halophila
shortappressed
lamina
nerved
auricle
crownshaft
midstems
acroscopically
radicant
pinnule
subglabrous
pinnules
puberulentglabrous
basiscopically
equitant
excavated
costa
asymmetrical
teratological
syncarps
syncarp
blotched
discor
exuding
sporocarps
raphe
microsporangia
megasporangia
ancylopoda
cymelike
marsilea
pelt
chainlike
tetrads
pseudostipules
pseudostems
pseudostem
paniculate
embryo
basallateral
cotyledons
subbasal
conichemispheric
pinnulet
receptacular
capillary
linearovate
lyrate
budlike
somniferum
midline
longpetiolate
tsuga
petiolelike
truncatemucronate
pers
digynum
tendrillike
filiformdissected
ochroleuca
flowersppistillate
cordateovate
dicentra
androecium
elongation
corkywinged
yellowto
yellowtipped
mites
callused
es
extraterritorial
ordivided
squamulae
petiolules
acutae
foliar
midribs
lachnocaulon
cinnamomum
perispore
germinating
michaux
sequoiadendron
spreadingrhizomatous
comm
caruncle
scalebract
pseudospikes
cordatum
planate
overwintering
nectaries
terrestrials
involucral
chrysantha
silverypubescent
ambar
hybrids
globoseovoid
calocedrus
wingedpetiolate
domatia
thuja
ligules
larix
pinus
stomatal
ringlike
flammula
pseudotsuga
tubercular
clethropsis
spicate
dendritic
trilete
monolete
tetrahedralglobose
verrucose
tetrahedral
apogamous
cristate
rugulate
rugate
granulate
pitted
trigonal
smallgrooved
echinatecristate
thickwalled
globosetetrahedral
verrucate
perine
pityrogramma
baculate
psilate
matteuccia
onoclea
spp
exospore
fissures
platelike
pillarroots
flatridged
stunted
droughtdeciduous
divaricately
resprouting
elevations
cladoptosic
spirelike
laurifolia
rhizomatously
resprouts
shrublike
winterdeciduous
gound
sporocarp
idioblasts
tracheidal
denser
pseudowhorled
fresnensis
cupulelike
adiantum
cincinni
californica
dullscaly
pulvinae
articulations
circularreniform
turionifera
creambrown
tailed
wingmargined
unwinged
elaiosome
arillate
embryotega
striae
plumose
reticulatepitted
protuberances
alveolae
alveolate
faceted
operculum
ellipsoidobovoid
crosslined
crosslines
beanshaped
liquidambar
compressedobovoid
fewmany
punctiform
reticulum
cancellae
cylindrofusiform
deltoidobovoid
multiribbed
obovoiddeltoid
carunculate
burlike
obliqueoblong
rectangles
caulophyllum
olivebrown
spinypapillate
reddishbrown
fluidfilled
unistigmatic
oblongobovoid
lidlike
ellipsiod
apprearing
subequally
cylindricellipsoid
pyriform
mealyopaque
compressedglobose
roughridged
dorsiventrally
wingseed
polyembryonic
aborted
compressedobliqueobovoid
tanbrown
funiculi
crossridges
oblongfusiform
follicle
crossribs
oblateglobose
fusiformovoid
vaseyi
dotlike
tegmen
roemerianus
heartshaped
obovoidoblique
crossridged
lamellae
lowribbed
ellipsoidovoid
pittedreticulate
aerolate
slenderovoid
truncateobovoid
bistigmatic
elongatepunctiform
chalazal
brownishred
carinate
beanlike
entangled
semilateral
spheroid
compressedellipsoid
drupelike
follicles
brainshaped
cancellate
cylindricovoid
concentrically
crossstriolate
mericarp
severalnumerous
reticulaterugose
lanceellipsoid
redorange
spathacea
crispedhirsute
trophopod
stemlike
purplemarked
trophopods
strawlike
glandularbristly
roundish
tereteridged
spinoseawned
redgreen
fasciculatepubescent
darkish
scaleless
sheathed
erectpilose
cshaped
scurfy
xshaped
rustyvillous
rustypubescent
imparting
shortpubescent
shortbeaked
longbeaked
slenderstipitate
silkyvillous
peduncular
spathaceous
suborbicular
obscuring
scape
obovatecuneate
calyxlike
subfoliaceous
involucres
gradate
prophyll
braceteoles
shasta
chaffypapery
lanceattenuate
piloseciliate
lowkeeled
acuminateacute
bladderlike
monophrynium
silkypuberulous
submarginally
appressedpale
subapically
fimbriolation
infloresecence
prophylls
dorsal
dichasium
monotagma
multifid
umbel
lanceelliptical
fimbriolate
enwrapping
syconia
appressedpilose
orangeto
cincinnus
elongatesubulate
detate
truncateapiculate
circumscissilly
ovateacuminate
yellowtranslucent
spatulatelinear
retinacula
penciling
darkedged
perisperm
beadlike
surcurrent
longtriangular
filiferous
segmented
lanceolatedeltate
equilateral
inequilaterally
andlobed
costule
inciseddentate
cobwebby
noncapitate
triangularlanceolate
serratecrenate
leatherysucculent
elongatecuneate
similiar
tenerum
costulebearing
obliquespreading
deltatecordate
pustulose
orlobed
deflexed
roundcordate
transitory
cuneateobovate
shortpetiolulate
longpetiolulate
villoussilky
severallobed
straightsided
incisedlobate
incisely
ortoothed
serrulatedenticulate
pitcheri
fewtoothed
cordiform
hypolasia
convexsided
petiolule
lobing
setae
depressedglobose
pollination
evengrained
medullary
megasporangium
redor
midcauline
subapiculate
linearobovate
spoonshaped
triangularelongate
anabaena
longbristled
basipetal
acropetal
oblongellipsoid
substipitate
sublinear
scatteredprickly
ellipsoidoblong
longprickly
xx
prismatic
loculicidal
shortvalved
torulose
obovoidobconic
ellipsoidlanceoloid
shortprickly
hybridum
placental
obovoidellipsoid
valvelike
ascendingpubescent
obovoidturbinate
dissociating
strawcolorerd
sutures
purplishbrown
subuloid
longpedunculate
appressedto
placentae
compressedcylindric
gonoovoid
cleistogamousflowered
septicidal
obvoid
obpyriform
unseparated
mammiform
longvillous
incurvederect
lancefiliform
matures
lancedeltate
silkytomentose
sshaped
[truncated: 909 more rows]
