# Supplementary material for: Semantic annotation of morphological descriptions: an overall strategy
Source: BMC Bioinformatics. 2010 May 25;11:278. doi: 10.1186/1471-2105-11-278 (PMC2887808; doi:10.1186/1471-2105-11-278)
Supplement: Additional file 2 — domainConceptsExtractedFromFNA. Contains concepts automatically extracted from 2300+ descriptions of FNA. [file 1471-2105-11-278-S2.CSV]

word
ovules
ovary
locule
pendulous
ovule
uniseriate
placenta
anatropous
stalk
carpel
multiseriate
glabrous
bract
axile
placentation
axil
subapical
distal
basal
biseriate
orthotropous
bracts
globose
epimatium
suture
sessile
integument
ventral
parietal
seriate
basally
apical
apically
ovulate
drupelike
succulent
campylotropous
integuments
cupular
ovate
hemitropous
ovoid
placentas
semianatropous
connate
tomentose
obtuse
perianth
aril
pedunculate
suborbicular
ellipticovate
laminar
roundedtrigonous
atropous
elliptic
tuberculate
testa
aborted
pendent
bluish
subanatropous
columnaroblong
micropylar
reniform
ridged
semicampylotropous
crassinucellate
enveloped
mucro
bitegmic
stylodes
tenuinucellate
gametophyte
linearoblong
saccate
longitudinal
funicle
subterminal
acuminate
dacrydium
adaxial
trigonous
membranous
asymmetric
ovoidsubglobose
anthesis
exserted
subfusiform
hilum
sargentodoxa
freecentral
chalazogamous
degenerate
obovoid
lanceolateovate
axils
globoseellipsoid
pollinia
pollinarium
retinaculum
spiny
ellipsoid
nucleate
subglobose
caudicles
tetrads
exine
suberect
colpate
tectum
subhorizontal
nonsaccate
pantoporate
spatulate
striate
corpusculum
caudicle
globular
cylindric
anther
ovateoblong
porate
obovate
oblanceolate
falcate
motile
sperm
rugate
zonocolpate
granular
microsporophyll
dehiscent
ulcerate
anthers
ovoidoblong
introrsely
oblongreniform
periplocoideae
cylindricellipsoid
subequatorial
cylindricovoid
polyrugate
reticulum
wingless
reticulate
colpi
beak
subobovate
colporoidate
oblongovoid
cedrus
caudicels
secamonoideae
colporate
asclepiadoideae
angled
abaxial
oblongfalcate
threadlike
oblongovate
oblongellipsoid
subreniform
pseudotsuga
ringshaped
inflexed
tsuga
falcatereniform
larix
ovaries
oblongoblanceolate
subelliptic
stylopodium
diam
umbonate
grayish
puberulent
lobed
villous
rostrate
pubescent
deciduous
sericeouspubescent
glabrescent
sericeous
carpels
lanceolate
appressed
subequal
proximally
ovoidlanceolate
subconnate
gibbous
conical
ovoidterete
stipitate
placental
dehiscing
locules
suboblong
mammillate
annular
achenes
ovuled
pilose
attenuate
nectary
subglabrous
hirsute
recurved
receptacle
clavate
subsuperior
stamens
ovatelanceolate
subdivergent
fruiting
convex
loculed
ovoidclavate
lanceolateoblong
filiform
brownyellow
carpophore
equaling
oblique
hispid
divaricate
spinescent
subrhomboid
conicalterete
staminodes
broadest
lanceolateterete
triangularovoid
podocarpus
adnate
stellately
follicles
subequaling
retrorse
beaked
sublanceolate
ellipsoidlanceolate
substipitate
bisexual
glandular
puberulous
papillate
columella
alternating
lanceolatefusiform
subovoid
substellate
oblonglanceolate
ovuliferous
rootlets
yunnanensis
chinensis
delavayi
henryi
forrestii
japonica
sinensis
fargesii
tibetica
indica
mairei
davidii
wardii
hainanensis
cavaleriei
formosana
rockii
chinense
przewalskii
griffithii
sibirica
hookeri
gracilis
potaninii
yunnanense
ciliata
wallichii
parviflora
macrophylla
longipes
longifolia
palustris
omeiensis
likiangensis
fortunei
rotundifolia
spicata
japonicum
franchetii
pubescens
wallichiana
formosanum
souliei
grandiflora
crassifolia
fordii
villosum
wilsonii
tangutica
glabra
cochinchinensis
giraldii
sinense
bungei
kansuensis
duclouxii
latifolia
hupehensis
japonicus
polyphylla
glauca
kwangsiensis
dichotoma
angustifolia
lanceolata
maximowiczii
paniculata
esquirolii
ovalifolia
discolor
humilis
grandiflorum
officinalis
cordata
multiflora
coccinea
hemsleyanum
omeiense
elegans
pulchellum
tomentosa
patens
decumbens
bodinieri
lanata
alaschanica
procumbens
simplex
sikkimensis
sinica
capitata
elliptica
fruticosa
pauciflora
wangii
tonkinensis
grandis
officinale
gmelinii
farreri
floribunda
flaccida
prattii
rupestris
faberi
laxa
kunmingensis
clarkei
oblongifolia
nipponica
oreophila
rufescens
vulgaris
pumilus
baicalensis
rosea
pumila
umbrosa
longiflora
chienii
axillaris
kawakamii
siamensis
sieboldii
mollis
pilosa
densiflora
rehderiana
mollissima
barbata
heterophylla
biflora
rupicola
vestita
debilis
rosthornii
tianschanica
repens
purpurascens
pygmaea
muliensis
davidiana
nanchuanensis
cernua
puberula
kerrii
flava
mongolica
caeruleum
lasiocarpa
tanguticum
divaricata
volubile
thunbergii
alpestre
hainanense
macrocarpa
himalensis
taliense
roseum
oleracea
urticifolia
lancifolia
chekiangensis
microphylla
obtusa
nigra
taliensis
cathayensis
anomala
verticillata
mekongensis
macrophyllus
kwangtungensis
violacea
szechuanica
monosperma
asiatica
integrifolia
engleri
canescens
brevipes
zeylanica
insignis
squamata
corneus
salicifolia
alfredii
dahurica
latifolium
meyeri
emeiensis
connata
mussotii
nyalamensis
nigrescens
wrightii
obconica
elata
juncea
nana
medogensis
thibetica
altaica
armandii
elliotii
peduncularis
limprichtii
pekinensis
tatsienense
purdomii
obovata
stylosa
lanuginosum
arvensis
collettii
javanica
thomsonii
crenata
moupinensis
chingii
robusta
heterophyllus
heterophyllum
filipes
rivularis
vaginata
lutescens
cephalantha
auriculata
fulva
bracteata
tsaii
pinnata
orientalis
kongboensis
georgei
qinghaiensis
reticulata
fimbriata
pycnostachya
guangxiensis
schrenkii
raddeana
franchetiana
involucrata
ferox
minima
scopulorum
aurantiaca
oblata
integra
flavum
saxicola
simonii
setosa
tibetana
laxiflora
kingianum
tsiangii
turczaninowii
sclerophylla
robustum
foetida
tatarinowii
riparia
carmichaelii
micrantha
concolor
himalense
megalantha
hispida
pentandra
sichuanensis
tricuspis
seguinii
glabrescens
candida
komarovii
beesianum
lichiangensis
bicolor
tenella
albiflora
trichocarpa
sylvestris
alpina
davurica
hirsuta
fontanum
rubra
galanga
rubicunda
ambigua
undulata
bomiensis
bakerianum
terniflora
smithiana
diffusa
racemosa
integrifolium
scordifolia
oligophylla
saxatilis
haoana
aizoon
reflexa
yui
intermedia
elwesii
splendens
dielsianus
amurensis
demissa
lanceifolia
cathayana
humile
longistyla
hemsleyana
parviloba
glandulosa
negundo
amoena
ranunculoides
elongata
linearifolia
plicata
viscidum
pendula
kouyangensis
exigua
aquatica
alutacea
laevigata
alsinoides
suffruticosa
fasciculatum
scapiformis
scandens
sinuata
tanguticus
annulifera
serrata
europaea
trifoliata
umbrosum
cheilophila
tenuifolia
cinerascens
pilosum
stenophylla
glutinosa
rosmarinifolia
shihtsuanensis
mandshuricum
sarmentosa
gracilipes
stolonifera
grandifolius
moupinense
oldhamii
biondiana
pedunculatum
fistulosa
elatior
hayatae
suaveolens
szechuanensis
hirtellus
meyeniana
tabuliformis
brownii
deltoidea
stenophyllum
longipedunculata
sessiliflora
songarica
graminifolia
regeliana
pusilla
calliantha
frutescens
benthamii
quinata
umbellata
oligantha
membranaceus
stenosepala
tenera
roborowskii
decora
koreensis
aspera
villosulum
nepalense
pectinata
tenellus
spicatum
giganteum
kialensis
serratum
bungeana
hypericoides
nutans
glandulosus
taishanensis
fusca
villosus
stricta
marginata
taiwanensis
tatsienensis
spectabilis
pauciflorum
mandshurica
hypoglauca
ovata
lophanthoides
kweichowensis
chrysotrichum
geniculatum
uncinata
tenue
bulleyana
poilanei
patula
resupinata
longituba
crassipes
speciosa
lutea
angustifolius
incana
lysimachioides
strigosa
sanguinea
esculenta
viridiflora
halophila
graminea
membranacea
spathulifolia
ningpoensis
glomeratum
gracile
prolifera
longibracteata
longiracemosum
densiflorum
aurea
paludosa
leucanthum
londoniana
campanulata
ceratophorum
rugosa
tibeticus
rapa
barbatum
eriocalyx
gracilifolia
stipulata
kochiana
umbellulata
laeta
stenostachyum
taoensis
hispidus
caveana
pallida
ernestii
sessilifolia
striata
melampyroides
prostrata
sungpanense
altaicus
trichophyllum
pulchella
handelianum
younghusbandii
tonkinense
laxum
ermanii
urticifolius
parvifolia
nagarum
palmata
eriostachya
fengii
echinophorus
pinnatum
setchuenensis
auriculatum
oxycarpa
afghanica
trichophorum
angustum
sinonapelloides
obtusidentata
formosanus
acuminata
filicula
pratensis
obtusiloba
obtusifolia
moellendorffii
begoniifolia
incanus
sonchifolia
yangii
erythrosticta
microcarpa
moorcroftiana
longifolium
honanense
violascens
villosa
obscura
hydrocotylifolium
serotina
amabile
weissiana
taraikensis
roylei
effusa
jaluense
delavayana
pogonandra
alpestris
muscoides
smithii
egregia
dasyantha
mongolicum
saxatile
fangii
forrestiana
nannophylla
coriacea
minutiflora
densispica
armata
cirrhosa
speciosum
alpinum
dryadifolia
longicaulis
petaloideum
dentata
septentrionalis
atropurpurea
coelestina
longgangensis
aperta
karelinii
taiwaniana
kirilowii
arborea
truncatus
nigricans
hunanensis
hypoleuca
dunnii
longipetiolata
nigrum
nanum
anas
nubicola
vandellioides
dentosa
polyanthum
atrosanguineum
macroptera
multicaule
thyrsiflora
brachypodum
hancei
koraiensis
cordifolia
foetidum
ferruginea
gyirongensis
crassa
kongboense
monantha
diversifolia
engleriana
austrosinensis
stachyodes
paraplesia
caespitosa
ovalifolium
himalaica
verticillatum
petelotii
trifolia
albida
chapaensis
indicum
trullifolia
bhutanica
brachista
triste
superbus
debile
mollifolia
nervosa
popovii
petiolare
tsiangiana
macrolepis
tianschanicum
rhinanthoides
filiformis
candelabrum
asperata
malacophylla
pingii
longipetala
sinomontanum
aliciae
peterae
macrosperma
acutangula
punicea
bonii
nivalis
compactum
calcicola
subcapitata
subulata
shawurense
lucidum
lucidus
glabricaulis
cepa
tibeticum
subcanus
linearis
axillare
lobulata
aliena
trinervis
tenuifolius
intricata
macrosiphon
calycosa
subspicata
nephelogenes
wattii
iliensis
massoniana
laurifolium
tenuipes
naviculare
axilliflora
glomerata
fischeri
pallescens
siphonantha
martinii
phanera
cranolopha
hsinganica
narcissiflora
pellita
kaki
pinnatifida
tongolense
sinicum
giraldiana
uniflora
duplicicarpa
magnifica
arguta
sutchuenensis
leucantha
campylorrhynchum
paridiformis
kwangsiense
tetraphylla
hui
lancifolium
napuligera
pauciflorus
tubulosus
fargesiana
rhombifolium
kangdingensis
rigida
confusus
maclurei
matsudana
incisa
szetschuanica
flexuosa
recurva
guangxiense
scaposum
arisanensis
decipiens
muliense
javanicum
purpurea
quinquecostatus
morrisonicola
confertiflora
gruina
denticulata
holostegius
anthriscifolium
wilhelmsiana
platyphylla
heterotricha
amethystina
kirinense
distichum
brunonianum
dealbatus
odontochila
anhuiensis
yaoshanensis
fasciculiflora
hirculus
oxysepala
muscicola
cristata
kiangsiensis
kingiana
rorida
songorica
draba
geum
ribes
lasiophrys
quadrilobulata
petrocallis
chorisepalus
europaeus
cuneata
wulfenioides
pachyphyllus
alsine
kingii
stylosum
festucoides
tsangii
piepunense
strigillosa
thibeticum
tayloriana
morotii
argyreia
nervomarginata
trullipetalum
chasmophila
fabri
odorata
chaenomeloides
oederi
prismatocarpus
digitaloides
convallium
campylanthoides
monticola
marlipoensis
tenuis
strobiliformis
ternatus
stapfianum
playfairii
cyclostegia
vasta
aethusifolia
olgae
cyprianii
bikouensis
tsariensis
sachalinensis
nantoense
paratetradenia
gracilenta
hirticaule
corbularia
karakolicum
annulata
omeiana
serratifolia
platyspathum
ramiflorus
babylonica
himalayensis
rubrum
corniculata
argentea
benghalensis
strictiflora
uvariifolius
phyllocephala
leptophylla
balansae
brownianum
kojimae
heptopotamicus
paniculigerum
ionandra
oreophilus
australis
tashiroi
racemulosum
middendorffii
alkekengi
luteola
matsudae
chodatii
kachinense
longistamina
aesculifolia
rubella
tangii
megathyrsus
paxiana
banguoensis
alopecuros
alatavicum
cryptantha
anthemifolia
hexapetala
lucida
hastata
pingbianensis
paohsingensis
cyathophorum
ovatisepala
subumbellata
hokouensis
apiifolia
dolichosiphon
suberifolius
girinensis
depressa
mirabilis
rosei
acutiusculum
oritrepha
americanum
densifoliata
handeliana
osyrensis
grandiflorus
vilmorinianum
dissa
regelii
changjiangensis
membranifolia
chionata
calcicolus
venusta
calycosum
acicularis
nanella
taiwanense
dissecta
scutellarioides
bisulca
opsimantha
coetsa
miltiorrhiza
salviiflora
congestiflora
setulosa
cleistocarpus
spicatus
micranthum
baicalense
atuntsiensis
sinii
pungens
sessilifolius
parviflorum
sinoornata
pashanensis
megalochila
parvula
farinosa
yulongshanica
anisopodium
megaphylla
punctatum
glandulosissimum
hungaiensis
pellucida
dibapha
tataricum
lutzii
proantha
rotatum
tenii
truncatum
fulvocymosa
gracilicaulis
navillei
chunii
microphyllus
pheulpinii
persimilis
pantlingii
spectabile
longistylum
falcifolia
morii
lupulina
oblonga
erecta
saginoides
scaposa
trigonus
laxicymosum
secundiflora
argotaenia
fenzeliana
viburnoides
kusnezoffii
barbarum
phyllostegium
hypericifolia
stellata
heterochroma
prenantha
yanyuanensis
pinnatifidus
floccosa
radicans
reticulatum
rankanensis
napus
waltonii
auricula
thymifolium
alata
longisepala
himalaicum
subcalva
indivisus
schoenoprasum
calophylla
orientale
radinostachya
semiglabra
aestivalis
morrisonmontana
ouvrardianum
scapiflorum
diluta
maximowicziana
scabrida
punctulata
africana
aureus
koreana
shweliensis
coerulea
cupularis
sherriffii
strumosa
binectariferum
kwangtungense
obovatifoliola
sacra
recurvata
yokusai
macropetala
wenshanensis
sericanthus
brachytricha
maritima
stenanthos
gemmifera
boisiana
morrisonense
geobombycis
dunniana
philippensis
lawrencei
sungpanensis
fukienensis
grandifolia
tenax
submultinerve
dolichocentroides
albocoeruleum
hispidicalyx
trichotomum
candicans
corispermoides
microcalyx
sceptrumcarolinum
susanneae
kangensis
malipoensis
melanantha
manghuaense
brevicaudata
pauliana
spathulata
biaristatum
zhongdianensis
sichourensis
felixii
fimbrisepala
lanceolatum
gigantea
triactina
lushuiensis
triloba
ninglangensis
liljestrandii
cronquistii
reptans
lasiocarpum
spodiophylla
hangchowensis
daigremontianum
purpureoviridis
microstachya
seoulensis
nuda
amabilis
leucostomum
jialasaensis
xanthellum
hymenorhizum
interjacens
gouldii
ludlowii
andersonii
maackii
subacaulis
pseudocampylocentrum
sempervirens
lindleyana
ramosum
pseudosabina
longicalyx
meehanioides
sambucifolia
glabrata
cheilanthifolia
salwinensis
tongolensis
otophora
delicatula
alsia
curvituba
perfoliata
lijiangense
septemloba
nudiflorum
silerifolius
remota
yatungensis
repanda
indochinensis
cyrtophyllum
atopantha
brevicalcaratum
chrysocomum
lyrata
jezoensis
caudifolia
myriophylla
confinis
lophophorum
takare
macranthus
macranthum
pedicellata
ussuriensis
hylonoma
tigridia
setchuensis
chungtienensis
pendulicarpum
rockianum
ovatifolia
henryana
desertorum
suborbisepala
pricei
fui
pseudomosoynense
integrifolius
compta
pylzowii
uncatum
chayuense
jucunda
fooningensis
insulanum
chienningense
pinfaensis
beshanzuensis
stellaris
wangiana
supina
chauveaudii
austroyunnanensis
episcopale
polyneura
triangularidens
fengiana
flavescens
litseifolius
myrioclada
verruculosa
kamaonense
daochengensis
smilacifolia
napoensis
pseudosimonii
arvense
plurifoliatum
schneideriana
lactea
pingbienensis
integerrima
bowleyana
urbainii
arethusae
sinomontana
angustifolium
insularis
pamirica
infossum
marginatus
stipitata
juparica
artselaeri
fleuryi
nordhagenii
semenovii
siwanense
calthifolia
unguiculata
lecomtei
feddei
pseudocapsicum
xizangensis
decomposita
huguettiae
rhodochroa
jeholense
chiachaense
alboviolaceum
stellulata
crassum
faxonianoides
mainlingensis
viminea
ferreana
aromatica
crawfurdioides
tomentosum
cyananthiflorum
carlesii
sibiricum
buergeriana
boehmeriifolium
altissimum
pustulosa
zayuensis
ensifolia
trichopoda
velutinum
hederacea
stenocorys
ericimagnusii
cephalostigma
paniculatum
consanguinea
advena
oreodoxa
uniflorum
tomentella
jingdongensis
kansuense
annua
pachycentrum
blepharocalyx
burejense
lanuginosa
longiflorus
spinosa
omiiana
oppositifolia
thamnophila
evansiana
confusum
silvestrii
xerophila
charbinensis
handelii
cuneifolius
sphaeradena
habachanensis
megalanthum
unibracteata
eriostylum
rotundum
platypetalus
nobilis
henrici
edulis
nepalensis
bracteatus
kaschgaricum
chengiana
stellarioides
capillipes
prainii
sampsonii
racemosus
velutina
balansaei
glaber
pseudogeniculatum
trichotoma
linariifolium
komarowii
vulgare
plantaginea
cretinii
pukeense
gemmigera
globosa
mysorensis
grandidentata
carnosa
finetiana
simaoense
primuloides
pseudolasiogyne
gracilituba
basilicum
carinata
cautleoides
tsinlingense
montanella
dongrergensis
laevis
piasezkii
taipaiensis
polyandra
kweichouensis
primulinum
schomburgkii
sinolisteri
cairica
pseudotrichocarpa
aristulata
pleiophyllus
acutangulus
richardsonianum
brachytyla
adenopoda
vilmorinii
miyiensis
lunglinensis
howii
retrotrichus
myrtilloides
schoenlandii
calyculata
peltata
pinchuanensis
metuoensis
ornata
ensata
angustiflora
cunninghamii
viridissima
subamplexicaulis
labordei
sepium
reticulinervis
tubiflora
imbricata
stenoloba
pulvinata
flexicaulis
erythrocarpa
panthaica
nukiangensis
calcarata
longipedicellata
myriantha
jaeschkei
multiflorum
menghaiense
jilongensis
rigescens
acaulis
ventricosa
conspersa
bifolia
sciaphila
oreades
latisepala
dielsiana
maxima
obtusum
tinctoria
bulbifera
cathcartii
multinervis
senilis
gongshanense
chumbiensis
nienkui
pallasii
hirtella
minuta
alternifolia
atsaensis
caudatus
pardanthina
dulcis
teniana
siccanea
chungii
turbinata
glaucophylla
raddeanum
involucratum
involucratus
corymbifera
vialii
bistyla
crassicaulis
virginiana
utilis
concinna
cordatum
aurata
solanacea
subscandens
longipedicellatum
transmorrisonensis
lehmannii
campestris
subpalmatinervis
aspersa
rhomboidea
udensis
stewardii
serpyllifolia
triflora
fasciculata
natans
sparsiflorum
korolkowii
ramosissima
hookeriana
orbicularis
incanum
chengkouensis
emodi
adenopus
pentagona
gamosepalus
pianmaensis
pallidus
glaucescens
rhodantha
albicalyx
stelleri
purpureum
liboensis
prainiana
cheiranthoides
arctica
dependens
subcapitatum
pamiroalaica
silvatica
elizabethiae
calvescens
neglecta
manshurica
sikkimense
coerulescens
khasiana
geraniifolia
parvilimba
peruviana
yulongshanensis
setifera
breviscapa
fauriei
muralis
cordifolium
glabrifolium
rotundifolium
alatavica
lingii
filicifolia
xiangguiensis
variegata
eglandulosum
cruciata
blanda
gagnepainiana
permollis
pernyi
compressa
longitubum
habaense
torulosa
baroniana
brevistylum
verna
serrulatus
shensiense
merrilliana
sativum
kingdonii
sativus
dumetorum
tuberiferum
vagans
flaviflora
latifolius
wenchuanense
stenocalyx
walujewii
krylovii
roseus
xiangchengensis
cooperi
longipetiolatum
tsoongii
serpens
furcatum
subuliformis
australe
modesta
dielsii
fastigiata
myosotidea
fruticulosum
rossii
gongshanensis
cambodiana
amplexicaulis
urceolata
ambiguum
spinulosa
apetalum
canum
micranthus
nakaii
yingjiangense
tenuiflora
parviflorus
swinglei
granulifera
confluens
asiaticum
costata
megalocarpa
runcinata
macrodonta
miquelii
sylvatica
nankotaizanensis
arachnoidea
pharicus
falcatum
chevalieri
perpusilla
hamosa
ramosa
chenii
tabacum
expansa
nemorum
albertii
cochleariforme
dolichantha
revoluta
rubifolia
vanchingshanensis
prostratum
affine
aurantiacum
tangkulaense
yingjiangensis
malaccensis
tabularis
huashanensis
pterantha
praticola
laciniatum
biloba
stauntonii
cathayanum
oblanceolata
odoratum
nitida
glabrum
polygonoides
puranensis
exscapa
viridis
laciniata
zollingeri
fungilliformis
attenuatus
attenuatum
umbellatum
kouytchensis
caspica
calycina
superba
loureiroana
glacialis
odontocalyx
flagelliferum
lunglingensis
leiocarpa
sisymbrioides
pinetorum
pulchellus
kiukiangensis
trachycarpus
physaloides
ilicifolius
neriifolia
spathulatum
dolichostachyum
viridiflorum
rubescens
brachystigma
teres
turkestanicus
chikungensis
championii
filisecta
nanchuanense
collina
ellipticum
shensiensis
fetisowii
volubilis
tuberosa
straminea
ebracteata
confusa
citrina
rugosus
stapfii
polysperma
filicaulis
altissima
coenobialis
dahuricum
tenuituba
cantoniensis
caerulea
lineatus
oxyphylla
maowenense
chinghoensis
steppicola
nutantiflora
tarbagataica
retroflexa
bidentatum
lichuanensis
nudiflora
xiuningensis
lineare
crassifolius
caespitosum
chrysocarpus
cruciformis
compacta
tenuiloba
rugulosa
tenellum
fohaiensis
ichangense
tschonoskii
amplexicaule
radiata
petiolata
violaceum
balfourii
garrettii
bulleyanum
perennis
brevifolia
heracleifolia
stracheyi
daliensis
majus
foeniculaceum
cana
picta
litwinowii
petitmenginii
clarkeana
smirnovii
densa
esculentum
viscosum
namlaensis
communis
sumatrana
bellidifolia
adenocalyx
petiolaris
pomeense
similis
stewartiana
lineariloba
macropoda
oleifera
dumicola
kaufmanniana
draboides
cephalotes
hobsonii
lanuginosus
congesta
littoralis
senescens
dubia
viscidula
asarifolia
austrosinense
turkestanica
leiophylla
polytrichoides
stellariifolium
yajiangense
baileyi
obtusifolium
chayuensis
monanthum
fulgens
elegantissima
medica
brachyandra
anemonoides
macropodum
szechuanense
macilenta
stewartianum
leiostachyum
hekouensis
zandaensis
obliqua
shimadae
pumilio
zerumbet
taiwanica
koi
calophyllum
menglaensis
brevituba
tenuicaulis
venosus
littledalei
medogense
tribracteata
algida
spurium
vaniotii
gracillima
tsangchanensis
lancangensis
taishanense
polycarpa
trinervia
rupestre
elatinoides
monbeigii
brachystachya
cacuminum
batangensis
gamosepala
eximium
szemaoensis
schmidtii
borealis
semiserrata
arisanense
dawoensis
euosma
tuberosum
matthiolii
macrorhynchum
heleonastes
vaccinioides
spirale
waddellii
glaciale
nyingchiensis
veronicifolia
yuanum
pictum
xinningensis
vestitum
winklerianum
burmensis
divergens
ludingensis
lacostei
affinis
adoxoides
wilfordii
flabellata
wentsaii
bracteosa
cryptomerioides
foliosa
monbeigiana
salsa
coronata
heishuiensis
baimashanensis
ruthenica
brevicaulis
punctata
fruticosus
lijiangensis
songaricum
angustata
schneideri
[truncated: 10,112 more rows]
