# Supplementary material for: Semantic annotation of morphological descriptions: an overall strategy
Source: BMC Bioinformatics. 2010 May 25;11:278. doi: 10.1186/1471-2105-11-278 (PMC2887808; doi:10.1186/1471-2105-11-278)
Supplement: Additional file 3 — domainConceptsExtractedFromFOC. Contains concepts automatically extracted from 13,000+ descriptions of FOC [file 1471-2105-11-278-S3.CSV]

word
adaxial
utricle
apical
denticles
convolutions
ornamentation
basal
multipartite
calcified
conical
amp
prismatic
lu
luo
parallelepidal
eyer
pyramidal
stellate
gyrogonite
protrudes
starshaped
cuneiform
beak
rosettes
asymmetrical
antheridia
thallus
intercalated
subprolate
prolatespheroidal
prolate
ovoid
subglobular
spheroidal
perprolate
oblatespheroidal
ellipsoidal
ellipsoid
oblate
pore
subovoidal
parapetlike
coronula
globular
suboblate
subovoid
ovoidal
quadrangular
bulbiform
gyrogonites
spiralled
sinistrally
dextrally
opercular
porocharaceae
positioned
spirals
characeae
distal
vegetative
truncate
aclistochara
alternating
pyriform
unornamented
sphaerochara
moellerina
°
beaked
tubercles
columnar
bipartite
pentagonal
converging
stellatiform
genera
bisymmetrical
protuberances
lipshaped
funnelshaped
uncalcified
nodules
hiller
gess
octochara
triassic
clavatoraceae
attribution
devonian
undescribed
kisielevsky
taxon
genus
stellatocharoideae
hexachara
mesozoic
eocharaceae
tectochara
chara
periapical
mädler
rosette
wellmarked
convex
endings
wellcalcified
sutures
intercellular
granulate
wavy
tumorlike
ycalcification
operculum
widening
deciduous
bifurcating
surrounds
stellatocharoid
cylindroid
apertures
µm
utricles
branching
ramified
contiguous
polygonal
trifurcately
determinate
unbranched
clavator
ramuli
cortical
noncontiguous
rayed
underlining
sawtooth
welldeveloped
subdivided
sporopollenin
zygote
oospore
oogonia
tolypella
nitella
multilayered
dehiscence
cog
bulbous
fossils
calcite
secrete
noncalcified
tier
nodes
psilocharoid
nitellopsidoid
lamprothamnoid
overtopping
unmodified
roseshaped
referable
monotypic
monospecific
multicellular
morphology
fructification
grambast
oogamous
artificiality
triradiate
branchlets
uninucleate
algal
gametangia
phylum
basalplate
nodal
fourrayed
verticillate
globosa
nodosoclavatoroid
wang
chlorophyte
coenocytic
oogonium
neogene
nodosochara
yuan
ramulus
antheridium
corticated
spines
cortex
fossil
campylopoda
