# Supplementary material for: Semantic annotation of morphological descriptions: an overall strategy
Source: BMC Bioinformatics. 2010 May 25;11:278. doi: 10.1186/1471-2105-11-278 (PMC2887808; doi:10.1186/1471-2105-11-278)
Supplement: Additional file 4 — lexparserPOS. Executable Windows commandline commands for running the Stanford Parser. To run the command after installing the Parser, type the following on the commandline: lexparserPOS.bat "testsentPOS.txt". testsentPOS.txt is the Additional file 5. [file 1471-2105-11-278-S4.TXT]

@echo off
:: Runs the English PCFG parser on one or more files, printing trees only
:: usage: lexparser fileToparse
java -mx150m -cp "stanford-parser.jar;" edu.stanford.nlp.parser.lexparser.LexicalizedParser -sentences newline -tokenized -tagSeparator / englishPCFG.ser.gz %1
