# Supplementary material for: Semantic annotation of morphological descriptions: an overall strategy
Source: BMC Bioinformatics. 2010 May 25;11:278. doi: 10.1186/1471-2105-11-278 (PMC2887808; doi:10.1186/1471-2105-11-278)
Supplement: Additional file 5 — testsentPOS. Contains the 20 test sentences for the Stanford Parser. Sentences are listed in the order of complexity. Sentences parsed incorrectly by the Stanford Parser are listed at least twice, one of which showing the POS tags assigned by the Stanford Parser, and the others showing correct alternative POS tags. POS-tagged by the Stanford Parser and with corrected POS tags. Use this file to run the command listed in Additional file 4 to obtain the contrasting parsing results for each sentence. The results are not shown as "trees." To generate parsing trees, use the service provided at http://ironcreek.net/phpsyntaxtree/ (need to all ( ) to []) [file 1471-2105-11-278-S5.TXT]

stamens 6, distinct.
Leaves/NNS emersed/VBD ,/, rarely/RB floating/VBG ,/, petiolate/RB ./.
Leaves/NNS emersed/VBN ,/, rarely/RB floating/VBG ,/, petiolate/JJ ./.
Leaves/NNS emersed/JJ ,/, rarely/RB floating/JJ ,/, petiolate/JJ ./.
body/NN ovoid/NN ,/, 2-4/CD x/IN 1-1.5/CD mm/NN , not/RB winged/JJ ,/, woolly/VBZ ./.
body/NN ovoid/JJ ,/, 2-4/CD x/IN 1-1.5/CD mm/NN , not/RB winged/JJ ,/, woolly/JJ ./.
teeth/NNS 5/CD ,/, erect/CD to/TO spreading/CD ,/, 1/CD -/: 3/CD mm/NN ./.
teeth/NNS 5/CD ,/, erect/JJ to/TO spreading/JJ ,/, 1/-3/CD mm/NN ./.
basal/JJ rosette/VBP absent/JJ or/CC poorly/RB developed/JJ and/CC withering/VBG when/WRB young/JJ ./.
basal/JJ rosette/NN absent/JJ or/CC poorly/RB developed/JJ and/CC withering/VBG when/WRB young/JJ ./.

Rhizomes/JJ horizontal/NN ,/, creeping/VBG at/IN or/CC near/IN surface/NN ,/, branched/VBN ./.
Rhizomes/NNS horizontal/JJ ,/, creeping/VBG at/IN or/CC near/IN surface/NN ,/, branched/JJ ./.
achenes/NNS obliquely/RB ovoid/VBD ,/, 1/CD mm/NN ,/, abaxially/RB rounded/JJ ,/, with/IN 1/CD abaxial/JJ groove/NN ./.
achenes/NNS obliquely/RB ovoid/JJ ,/, 1/CD mm/NN ,/, abaxially/RB rounded/JJ ,/, with/IN 1/CD abaxial/JJ groove/NN ./.
branches mostly arching in same direction;
Drupe/JJ red/NN ,/, globose/NN ,/, seated/VBN in/IN small/JJ ,/, single-rimmed/JJ cupule/NN ./.
Drupe/NN red/JJ ,/, globose/JJ ,/, seated/VBN in/IN small/JJ ,/, single-rimmed/JJ cupule/NN ./.
stamens/VBZ mostly/RB 6-10/CD ,/, as/RB few/JJ as/IN 3/CD in/IN more/JJR distal/JJ flowers/NNS ./.
stamens/NNS mostly/RB 6-10/CD ,/, as/RB few/JJ as/IN 3/CD in/IN more/JJR distal/JJ flowers/NNS ./.

Capsules/NNS exserted/VBD ,/, valves/NNS separating/VBG at/IN dehiscence/NN ./.
Capsules/NNS exserted/JJ ,/, valves/NNS separating/VBG at/IN dehiscence/NN ./.
segments regularly arranged, apices acute.
Capsules/NNP brown/NNP ,/, ellipsoid/VBN ,/, shorter/VBZ than/IN tepals/NNS ./.
Capsules/NNS brown/JJ ,/, ellipsoid/JJ ,/, shorter/JJR than/IN tepals/NNS ./.
outer whorl about equaling to exceeding inner whorl.
Heads/NNS mostly/RB scattered/VBN along/RB stems/VBZ ./.
Heads/NNS mostly/RB scattered/VBN along/RB stems/NNS ./.

Ray/NNP laminae/JJ 6/CD -/: 7/CD x/NNS 2/CD-32/CD mm/NN ,/, with/IN 2/CD -/: 5/CD hairs/NNS inside/IN opening/NN of/IN tube/NN ./.
Ray/NN laminae/NNS 6-7/CD x/IN 2-32/CD mm/NN ,/, with/IN 2-5/CD hairs/NNS inside/IN opening/NN of/IN tube/NN ./.
veins/VBZ 1/CD ,/, mostly/RB prominent/JJ ,/, longer/RB than/IN extension/NN of/IN air/NN spaces/NNS, or/CC running/VBG through/IN at/IN least/JJS 3/4/CD of/IN distance/NN between/IN node/NN and/CC apex/NN ./.
veins/NNS 1/CD ,/, mostly/RB prominent/JJ ,/, longer/JJR than/IN extension/NN of/IN air/NN spaces/NNS, or/CC running/VBG through/IN at/IN least/JJS 3/4/CD of/IN distance/NN between/IN node/NN and/CC apex/NN ./.
erect/JJ appendages/NNS decurrent/VB on/IN distal/JJ phyllary/NN margins/NNS ,/, dark/JJ brown/JJ or/CC black/JJ ,/, scarious/NNS ./.
erect/JJ appendages/NNS decurrent/JJ on/IN distal/JJ phyllary/NN margins/NNS ,/, dark/JJ brown/JJ or/CC black/JJ ,/, scarious/JJ ./.
Inflorescences from 3-angled axis, distal sympodial leaf extending beyond spadix.
stems/VBZ arising/VBG at/IN nodes/NNS of/IN caudex/JJ branches/NNS and/CC at/IN distal/JJ nodes/NNS of/IN short/JJ ,/, nonflowering/JJ aerial/JJ branches/NNS ,/, 1-4/CD dm/NN ,/, essentially/RB glabrous/VBZ ./.
stems/NNS arising/VBG at/IN nodes/NNS of/IN caudex/NN branches/NNS and/CC at/IN distal/JJ nodes/NNS of/IN short/JJ ,/, nonflowering/JJ aerial/JJ branches/NNS ,/, 1-4/CD dm/NN ,/, essentially/RB glabrous/JJ ./.
