# Supplementary material for: Semantic annotation of morphological descriptions: an overall strategy
Source: BMC Bioinformatics. 2010 May 25;11:278. doi: 10.1186/1471-2105-11-278 (PMC2887808; doi:10.1186/1471-2105-11-278)
Supplement: Additional file 6 — resultPOS. Contains the contrasting parsing results for the 15 sentences parsed incorrectly by the Stanford Parser. [file 1471-2105-11-278-S6.TXT]

(ROOT
  (S
    (NP (JJ Apical) (NN flagellomere))
    (VP (VBZ is)
      (NP (DT the) (JJS longest)))
    (. .)))

(ROOT
  (S
    (NP (NNS Leaves))
    (VP (VBD emersed) (, ,)
      (S
        (VP
          (ADVP (RB rarely))
          (VBG floating) (, ,)
          (ADVP (RB petiolate)))))
    (. .)))

(ROOT
  (NP
    (NP
      (NP (NNS Leaves))
      (VP (VBN emersed) (, ,)
        (ADVP (RB rarely))))
    (NP
      (NP (VBG floating))
      (, ,)
      (NP (JJ petiolate)))
    (. .)))

(ROOT
  (NP
    (NP (NNS Leaves))
    (ADJP (JJ emersed) (, ,) (RB rarely) (JJ floating) (, ,) (JJ petiolate))
    (. .)))

(ROOT
  (S
    (NP
      (NP (NN body) (NN ovoid))
      (, ,)
      (NP
        (NP (CD 2-4))
        (PP (IN x)
          (NP
            (NP (CD 1-1.5) (NN mm))
            (, ,)
            (ADJP (RB not) (JJ winged)))))
      (, ,))
    (VP (VBZ woolly))
    (. .)))

(ROOT
  (NP
    (NP
      (NP (NN body) (JJ ovoid))
      (, ,)
      (NP
        (NP (CD 2-4))
        (PP (IN x)
          (NP (CD 1-1.5) (NN mm))))
      (, ,))
    (ADJP (RB not) (JJ winged) (, ,) (JJ woolly))
    (. .)))

(ROOT
  (NP
    (NP
      (NP
        (NP (NNS teeth))
        (NP (CD 5))
        (, ,)
        (ADVP (CD erect) (TO to) (CD spreading)))
      (, ,)
      (NP (CD 1)))
    (: -)
    (NP (CD 3) (NN mm))
    (. .)))

(ROOT
  (FRAG
    (NP
      (NP (NNS teeth) (CD 5))
      (, ,)
      (ADJP (JJ erect) (TO to) (JJ spreading)))
    (, ,)
    (NP (CD 1/-3) (NN mm))
    (. .)))

(ROOT
  (S
    (NP (JJ basal))
    (VP (VBP rosette)
      (UCP
        (ADJP (JJ absent)
          (CC or)
          (RB poorly) (JJ developed))
        (CC and)
        (VP (VBG withering)
          (SBAR
            (WHADVP (WRB when))
            (S
              (ADJP (JJ young)))))))
    (. .)))

(ROOT
  (NP
    (NP
      (NP (JJ basal) (NN rosette))
      (UCP
        (ADJP (JJ absent)
          (CC or)
          (RB poorly) (JJ developed))
        (CC and)
        (VP (VBG withering)
          (SBAR
            (WHADVP (WRB when))
            (S
              (ADJP (JJ young)))))))
    (. .)))

(ROOT
  (NP
    (NP
      (NP (NNP Ray))
      (ADJP (JJ laminae)
        (NP (CD 6))))
    (: -)
    (NP
      (NP
        (NP (CD 7) (NNS x))
        (NP (CD 2/CD-32) (NN mm)))
      (, ,)
      (PP (IN with)
        (NP (CD 2))))
    (: -)
    (NP
      (NP (CD 5) (NNS hairs))
      (PP (IN inside)
        (NP
          (NP (NN opening))
          (PP (IN of)
            (NP (NN tube))))))
    (. .)))

(ROOT
  (NP
    (NP (NN Ray) (NNS laminae))
    (NP
      (NP
        (QP (CD 6-7) (IN x) (CD 2-32))
        (NN mm))
      (, ,)
      (PP (IN with)
        (NP
          (NP (CD 2-5) (NNS hairs))
          (PP (IN inside)
            (NP
              (NP (NN opening))
              (PP (IN of)
                (NP (NN tube))))))))
    (. .)))

(ROOT
  (S
    (VP (VBZ veins)
      (NP
        (NP (CD 1))
        (, ,)
        (UCP
          (ADJP (RB mostly) (JJ prominent))
          (, ,)
          (ADJP
            (ADVP (RB longer)
              (PP (IN than)
                (NP
                  (NP (NN extension))
                  (PP (IN of)
                    (NP (NN air))))))
            (JJ spaces))
          (CC or)
          (VP (VBG running)
            (PP (IN through)
              (NP
                (NP
                  (QP (IN at) (JJS least) (CD 3/4)))
                (PP (IN of)
                  (NP
                    (NP (NN distance))
                    (PP (IN between)
                      (NP (NN node)
                        (CC and)
                        (NN apex)))))))))))
    (. .)))

(ROOT
  (NP
    (NP
      (NP (NNS veins) (CD 1))
      (, ,)
      (UCP
        (ADJP (RB mostly) (JJ prominent))
        (, ,)
        (ADJP (JJR longer)
          (PP (IN than)
            (NP
              (NP (NN extension))
              (PP (IN of)
                (NP (NN air) (NNS spaces))))))
        (CC or)
        (VP (VBG running)
          (PP (IN through)
            (NP
              (NP
                (QP (IN at) (JJS least) (CD 3/4)))
              (PP (IN of)
                (NP
                  (NP (NN distance))
                  (PP (IN between)
                    (NP (NN node)
                      (CC and)
                      (NN apex))))))))))
    (. .)))

(ROOT
  (S
    (NP (JJ erect) (NNS appendages))
    (VP (VB decurrent)
      (PP (IN on)
        (NP (JJ distal) (NN phyllary) (NNS margins)))
      (, ,)
      (NP (JJ dark) (JJ brown)
        (CC or)
        (JJ black) (, ,) (NNS scarious)))
    (. .)))

(ROOT
  (NP
    (NP (JJ erect) (NNS appendages))
    (ADJP
      (ADJP (JJ decurrent)
        (PP (IN on)
          (NP (JJ distal) (NN phyllary) (NNS margins))))
      (, ,)
      (ADJP (JJ dark) (JJ brown))
      (CC or)
      (ADJP (JJ black))
      (, ,)
      (ADJP (JJ scarious)))
    (. .)))

(ROOT
  (S
    (S
      (VP (VBZ stems)
        (S
          (VP (VBG arising)
            (PP
              (PP (IN at)
                (NP
                  (NP (NNS nodes))
                  (PP (IN of)
                    (NP (JJ caudex) (NNS branches)))))
              (CC and)
              (PP (IN at)
                (NP
                  (NP (JJ distal) (NNS nodes))
                  (PP (IN of)
                    (NP (JJ short))))))))))
    (, ,)
    (NP
      (NP (JJ nonflowering) (JJ aerial) (NNS branches))
      (, ,)
      (NP (CD 1-4) (NN dm))
      (, ,))
    (ADVP (RB essentially))
    (VP (VBZ glabrous))
    (. .)))

(ROOT
  (NP
    (NP (NNS stems))
    (VP (VBG arising)
      (PP
        (PP (IN at)
          (NP
            (NP (NNS nodes))
            (PP (IN of)
              (NP (NN caudex) (NNS branches)))))
        (CC and)
        (PP (IN at)
          (NP
            (NP
              (NP (JJ distal) (NNS nodes))
              (PP (IN of)
                (NP (JJ short) (, ,) (JJ nonflowering) (JJ aerial) (NNS branches))))
            (, ,)
            (NP (CD 1-4) (NN dm))
            (, ,)
            (ADJP (RB essentially) (JJ glabrous))))))
    (. .)))

(ROOT
  (S
    (NP
      (NP (JJ Rhizomes) (NN horizontal))
      (, ,)
      (VP (VBG creeping)
        (PP (IN at)
          (CC or)
          (IN near)
          (NP (NN surface))))
      (, ,))
    (VP (VBN branched))
    (. .)))

(ROOT
  (S
    (NP
      (NP (NNS Rhizomes) (JJ horizontal))
      (, ,)
      (VP (VBG creeping)
        (PP (IN at)
          (CC or)
          (IN near)
          (NP (NN surface))))
      (, ,))
    (VP (JJ branched))
    (. .)))

(ROOT
  (S
    (NP (NNS achenes))
    (ADVP (RB obliquely))
    (VP
      (VP (VBD ovoid))
      (, ,)
      (NP
        (NP (CD 1) (NN mm))
        (, ,)
        (ADJP (RB abaxially) (JJ rounded))
        (, ,)
        (PP (IN with)
          (NP (CD 1) (JJ abaxial) (NN groove)))))
    (. .)))

(ROOT
  (NP
    (NP
      (NP (NNS achenes))
      (ADVP (RB obliquely)))
    (ADJP (JJ ovoid))
    (, ,)
    (NP
      (NP (CD 1) (NN mm))
      (, ,)
      (ADJP (RB abaxially) (JJ rounded)))
    (, ,)
    (PP (IN with)
      (NP (CD 1) (JJ abaxial) (NN groove)))
    (. .)))

(ROOT
  (S
    (NP
      (NP (JJ Drupe) (NN red))
      (, ,)
      (NP (NN globose))
      (, ,))
    (VP (VBN seated)
      (PP (IN in)
        (NP (JJ small) (, ,) (JJ single-rimmed) (NN cupule))))
    (. .)))

(ROOT
  (S
    (NP
      (NP (NN Drupe) (JJ red))
      (, ,)
      (ADJP (JJ globose))
      (, ,))
    (VP (VBN seated)
      (PP (IN in)
        (NP (JJ small) (, ,) (JJ single-rimmed) (NN cupule))))
    (. .)))

(ROOT
  (S
    (VP (VBZ stamens)
      (NP
        (NP (RB mostly) (CD 6-10))
        (, ,)
        (NP
          (NP
            (QP (RB as) (JJ few) (IN as) (CD 3)))
          (PP (IN in)
            (NP (JJR more) (JJ distal) (NNS flowers))))))
    (. .)))

(ROOT
  (NP
    (NP (NNS stamens))
    (NP
      (NP (RB mostly) (CD 6-10))
      (, ,)
      (NP
        (NP
          (QP (RB as) (JJ few) (IN as) (CD 3)))
        (PP (IN in)
          (NP (JJR more) (JJ distal) (NNS flowers)))))
    (. .)))

(ROOT
  (S
    (NP (NNS Capsules))
    (VP (VBD exserted) (, ,)
      (S
        (NP (NNS valves))
        (VP (VBG separating)
          (PP (IN at)
            (NP (NN dehiscence))))))
    (. .)))

(ROOT
  (NP
    (NP (NNS Capsules) (JJ exserted))
    (, ,)
    (NP
      (NP (NNS valves))
      (VP (VBG separating)
        (PP (IN at)
          (NP (NN dehiscence)))))
    (. .)))

(ROOT
  (S
    (NP
      (NP (NNP Capsules) (NNP brown))
      (, ,)
      (VP (VBN ellipsoid))
      (, ,))
    (VP (VBZ shorter)
      (PP (IN than)
        (NP (NNS tepals))))
    (. .)))

(ROOT
  (NP
    (NP (NNS Capsules))
    (ADJP
      (ADJP (JJ brown))
      (, ,)
      (ADJP (JJ ellipsoid))
      (, ,)
      (ADJP (JJR shorter)
        (PP (IN than)
          (NP (NNS tepals)))))
    (. .)))

(ROOT
  (S
    (NP
      (NP (NNS Heads))
      (ADJP (RB mostly) (VBN scattered)))
    (ADVP (RB along))
    (VP (VBZ stems))
    (. .)))

(ROOT
  (S
    (NP (NNS Heads))
    (ADVP (RB mostly))
    (VP (VBN scattered)
      (PRT (RB along))
      (NP (NNS stems)))
    (. .)))
